# Supplementary material for: Metabolic Reprogramming and the Recovery of Physiological Functionality in 3D Cultures in Micro-Bioreactors
Source: Bioengineering (Basel). 2018 Mar 7;5(1):22. doi: 10.3390/bioengineering5010022 (PMC5874888; doi:10.3390/bioengineering5010022)
Supplement: Supplementary File 1 [file bioengineering-05-00022-s001.zip]

Archive with 1 entries (1 files):
- bioengineering-270055-supplementary.mp4
